# Supplementary material for: Using Sediment Bacterial Communities to Predict Trace Metal Pollution Risk in Coastal Environment Management: Feasibility, Reliability, and Practicability
Source: Toxics. 2024 Nov 22;12(12):839. doi: 10.3390/toxics12120839 (PMC11679552; doi:10.3390/toxics12120839)
Supplement: Supplementary file 1 [file toxics-12-00839-s001.zip]

Archive with 1 entries (1 files):
- toxics-3299193-supplementary.pdf
